# Supplementary material for: Compiling a versatile toolbox for inducible gene expression in Methanosarcina mazei
Source: Microlife. 2024 Oct 10;5:uqae019. doi: 10.1093/femsml/uqae019 (PMC11549558; doi:10.1093/femsml/uqae019)
Supplement: uqae019_Supplemental_Files [file uqae019_supplemental_files.zip]

Archive with 2 entries (2 files):
- Hüttermann&Schmitz_Supplementary data_2024_microLife_uqae019.docx
- Hüttermann&Schmitz_Supplementary data_2024_microLife_uqae019.pdf
